# Supplementary material for: Diagnostic Performance and Workup Efficiency of Large Language Models in Secondary Hypertension: A Blinded Comparative Study
Source: Diagnostics (Basel). 2026 Jul 10;16(14):2165. doi: 10.3390/diagnostics16142165 (PMC13409298; doi:10.3390/diagnostics16142165)
Supplement: Supplementary file 1 [file diagnostics-16-02165-s001.zip]

Archive with 13 entries (12 files):
- Supplementary file S2/
- Supplementary file S2/.DS_Store
- Supplementary file S2/0. Supplementary S1 Legend.pdf
- Supplementary file S2/1. Direction.pdf
- Supplementary file S2/2. Evaluation Criteria.pdf
- Supplementary file S2/3. Clinical Case Vignettes.pdf
- Supplementary file S2/4. LLM_Air.pdf
- Supplementary file S2/5. LLM_Earth.pdf
- Supplementary file S2/6. LLM_Water.pdf
- Supplementary file S2/7. Model Access and Reproducibility Details.pdf
- Supplementary file S2/8. Supplementary Checklist Analysis items .pdf
- Supplementary Table S1.pdf
- Supplementary_Excel_File S1.xlsx
