# Supplementary material for: Diagnostic Performance and Workup Efficiency of Large Language Models in Secondary Hypertension: A Blinded Comparative Study
Source: Diagnostics (Basel). 2026 Jul 10;16(14):2165. doi: 10.3390/diagnostics16142165 (PMC13409298; doi:10.3390/diagnostics16142165)
Supplement: Supplementary file 1 [file diagnostics-16-02165-s001.zip › Supplementary_Excel_File S1.xlsx]

## Sheet: Raw_Data
Case	Evaluater	Model	Accuracy & Hallucination Control	Quality & Comprehensiveness	Reliability & Clinical Guidance	Efficiency of Diagnostic Workup	Clinical Usability	Composite score
1	1	1	7	7	7	7	7	7
2	1	1	6	6	6	6	6	6
3	1	1	7	7	7	7	7	7
4	1	1	7	6	6	6	6	6.2
5	1	1	7	7	7	7	7	7
6	1	1	7	7	7	7	7	7
7	1	1	6	6	6	7	6	6.2
8	1	1	7	7	7	7	7	7
9	1	1	7	7	7	7	7	7
10	1	1	7	6	7	7	7	6.8
1	2	1	7	7	7	7	7	7
2	2	1	6	6	6	6	6	6
3	2	1	7	7	7	7	7	7
4	2	1	7	7	6	5	6	6.2
5	2	1	7	7	7	7	7	7
6	2	1	7	7	7	6	7	6.8
7	2	1	7	7	7	7	7	7
8	2	1	7	7	7	7	7	7
9	2	1	7	7	7	7	7	7
10	2	1	7	7	7	7	7	7
1	3	1	7	6	7	7	7	6.8
2	3	1	6	6	6	7	6	6.2
3	3	1	7	7	6	6	7	6.6
4	3	1	6	5	6	5	6	5.6
5	3	1	7	7	7	6	6	6.6
6	3	1	6	6	6	4	6	5.6
7	3	1	7	7	7	5	6	6.4
8	3	1	7	6	6	6	6	6.2
9	3	1	7	7	7	7	6	6.8
10	3	1	7	7	7	6	7	6.8
1	1	2	5	5	5	5	5	5
2	1	2	6	4	6	6	6	5.6
3	1	2	6	4	4	5	4	4.6
4	1	2	5	5	6	6	5	5.4
5	1	2	5	4	5	4	4	4.4
6	1	2	6	4	5	4	5	4.8
7	1	2	4	4	4	5	4	4.2
8	1	2	4	4	4	4	4	4
9	1	2	4	4	4	4	4	4
10	1	2	6	4	5	6	5	5.2
1	2	2	5	5	5	5	5	5
2	2	2	6	5	6	7	6	6
3	2	2	6	5	5	7	7	6
4	2	2	5	5	6	6	5	5.4
5	2	2	5	5	4	4	5	4.6
6	2	2	6	6	6	7	6	6.2
7	2	2	5	5	5	5	5	5
8	2	2	4	4	4	4	4	4
9	2	2	4	4	4	4	4	4
10	2	2	4	4	4	4	4	4
1	3	2	6	7	7	5	6	6.2
2	3	2	6	5	6	7	6	6
3	3	2	7	7	6	7	7	6.8
4	3	2	5	5	5	6	5	5.2
5	3	2	7	7	6	7	6	6.6
6	3	2	6	6	6	7	6	6.2
7	3	2	7	6	6	7	6	6.4
8	3	2	5	4	4	6	5	4.8
9	3	2	6	6	6	7	6	6.2
10	3	2	6	6	6	7	6	6.2
1	1	3	6	6	6	6	6	6
2	1	3	6	6	6	6	6	6
3	1	3	6	4	5	6	5	5.2
4	1	3	6	6	6	6	6	6
5	1	3	6	4	6	6	6	5.6
6	1	3	6	4	6	6	6	5.6
7	1	3	6	4	5	6	6	5.4
8	1	3	5	5	5	5	5	5
9	1	3	5	5	5	5	5	5
10	1	3	6	4	5	6	6	5.4
1	2	3	6	6	6	6	6	6
2	2	3	6	6	6	6	6	6
3	2	3	6	6	6	7	7	6.4
4	2	3	6	6	6	6	6	6
5	2	3	6	6	6	6	6	6
6	2	3	5	5	6	6	6	5.6
7	2	3	6	6	6	6	6	6
8	2	3	6	6	5	5	5	5.4
9	2	3	5	5	5	5	5	5
10	2	3	5	5	5	5	5	5
1	3	3	6	6	6	6	6	6
2	3	3	7	7	7	7	7	7
3	3	3	6	6	6	7	6	6.2
4	3	3	5	6	5	6	5	5.4
5	3	3	6	5	6	7	6	6
6	3	3	7	7	6	7	6	6.6
7	3	3	7	6	7	7	6	6.6
8	3	3	5	5	5	6	5	5.2
9	3	3	6	6	7	7	7	6.6
10	3	3	6	6	7	7	6	6.4

## Sheet: Numeric_Descriptions
Variable	count	mean	std	min	25%	50%	75%	max
Vaka	90	5.5	2.88837	1	3	5.5	8	10
Değerlendirici	90	2	0.821071	1	1	2	3	3
Model	90	2	0.821071	1	1	2	3	3
Hallusinasyon_Dogruluk	90	6.02222	0.886576	4	6	6	7	7
Kalite_Kapsamlılık	90	5.7	1.07526	4	5	6	7	7
Guvenilirlik_Yonlendirme	90	5.87778	0.934095	4	5	6	7	7
Maliyet_Verimlilik	90	6.04444	0.981985	4	5.25	6	7	7
Kullanılabilirlik	90	5.87778	0.897284	4	5	6	6.75	7
composite	90	5.90444	0.858128	4	5.4	6	6.6	7
